# Supplementary material for: Voices from the Frontline: Understanding the Barriers and Enablers to Vaccination in Aged Care Facilities in Sydney, Australia
Source: Vaccines (Basel). 2025 Nov 4;13(11):1137. doi: 10.3390/vaccines13111137 (PMC12656986; doi:10.3390/vaccines13111137)
Supplement: Supplementary file 1 [file vaccines-13-01137-s001.zip]

Archive with 1 entries (1 files):
- vaccines-3907351-supplementary.pdf
